# Supplementary material for: Expression Profiling and Functional Analysis of Candidate Odorant Receptors in Galeruca daurica
Source: Insects. 2022 Jun 21;13(7):563. doi: 10.3390/insects13070563 (PMC9318772; doi:10.3390/insects13070563)
Supplement: Supplementary file 1 [file insects-13-00563-s001.zip]

Archive with 1 entries (1 files):
- insects-1735325-supplementary-update.pdf
